# Supplementary material for: Epigenetic Age Acceleration in Frontotemporal Lobar Degeneration: A Comprehensive Analysis in the Blood and Brain
Source: Cells. 2023 Jul 24;12(14):1922. doi: 10.3390/cells12141922 (PMC10378390; doi:10.3390/cells12141922)
Supplement: Supplementary file 1 [file cells-12-01922-s001.zip]

Archive with 1 entries (1 files):
- cells-2430573-supplementary.pdf
